# Supplementary material for: Evolutionary and functional analysis of the plant-specific NADPH oxidase gene family in Brassica rapa L
Source: R Soc Open Sci. 2019 Feb 27;6(2):181727. doi: 10.1098/rsos.181727 (PMC6408365; doi:10.1098/rsos.181727)
Supplement: Table S1 [file rsos181727supp6.xlsx]

## Sheet: Sheet1
Table S1. 134 RBOH genes identified in the 13 species examined.
Gene Symbol	Gene Name	Chromosome	Physical Position	Subgroup in the Phylogenetic Tree	No. of Exon	No. of Intron	No. of UTR	Length of a.a	Molecular Mass	IP
AT1G09090	AtRBOH01 (AtRBOH B)	At01	2932739..2936586 forward	I	12	11	1	2532	208588	4.9
AT1G19230	AtRBOH02 (AtRBOH E)	At01	6644189..6649375 forward	VI	14	13	1	2805	229310	4.88
AT1G64060	AtRBOH03 (AtRBOH F)	At01	23769774..23776931 forward	IV	14	13	2	2835	234648	4.88
AT3G45810	AtRBOH04 (AtRBOH J)	At03	16832883..16837569 reverse	III	13	12	0	2739	224291	4.88
AT4G11230	AtRBOH05 (AtRBOH I)	At04	6840491..6845591 reverse	IV	14	13	1	2826	234530	4.87
AT4G25090	AtRBOH06 (AtRBOH G)	At04	12878771..12883701 reverse	II	11	10	1	2550	207545	4.91
AT5G07390	AtRBOH07 (AtRBOH A)	At05	2335895..2339913 reverse	II	12	11	2	2709	222062	4.89
AT5G47910	AtRBOH08 (AtRBOH D)	At05	19397443..19402061 forward	II	8	7	2	2766	228271	4.85
AT5G51060	AtRBOH09 (AtRBOH C)	At05	20757284..20762431 reverse	II	11	10	2	2718	222461	4.89
AT5G60010	AtRBOH10 (AtRBOH H)	At05	24160456..24164755 forward	III	13	12	0	2661	217565	4.89
Bradi2g12790	BdRBOH01	Bd02	11162986..11169546 reverse	I	12	11	2	2706	221785	4.87
Bradi2g19090	BdRBOH02	Bd02	16790284..16798858 forward	IV	14	13	2	2970	245153	4.81
Bradi2g22820	BdRBOH03	Bd02	20315922..20319541 reverse	III	14	13	1	2157	177526	4.91
Bradi2g49040	BdRBOH04	Bd02	48973670..48982283 forward	IV	14	13	2	2832	232469	4.83
Bradi2g54240	BdRBOH05	Bd02	52983795..52988328 forward	III	14	13	2	2724	224720	4.81
Bradi3g37530	BdRBOH06	Bd03	39777667..39785036 forward	V	14	13	2	2964	242432	4.78
Bradi4g05540	BdRBOH07	Bd04	4661124..4665542 forward	I	11	10	2	2568	210596	4.81
Bradi4g17020	BdRBOH08	Bd04	17969038..17976448 forward	I	9	8	2	2775	227286	4.78
Bradi4g31130	BdRBOH09	Bd04	36803159..36813070 forward	V	14	13	2	2976	243309	4.78
Brara.A01510	BrRBOH01	Br01	8392011..8393532 reverse	II	5	4	2	942	75924.2	5.12
Brara.B01052	BrRBOH02	Br02	5217467..5222608 reverse	III	13	12	0	2652	217574	4.89
Brara.B02679	BrRBOH03	Br02	19495710..19504664 reverse	IV	14	13	0	2778	229738	4.87
Brara.B03414	BrRBOH04	Br02	28570384..28575069 forward	II	7	6	2	2040	167130	4.92
Brara.C00291	BrRBOH05	Br03	1398773..1405762 reverse	II	11	10	0	2508	205002	4.9
Brara.C01498	BrRBOH06	Br03	7208967..7214293 forward	II	10	9	2	2733	223270	4.88
Brara.E01502	BrRBOH07	Br05	9816308..9820190 reverse	II	10	9	0	2007	163922	4.95
Brara.F01356	BrRBOH08	Br06	7660471..7666330 forward	VII	6	5	1	1362	108503	5.02
Brara.F01836	BrRBOH09	Br06	11801462..11810301 forward	III	13	12	0	2634	216444	4.88
Brara.F03043	BrRBOH10	Br06	24297049..24301590 reverse	II	7	6	2	2043	167918	4.91
Brara.I01360	BrRBOH11	Br09	8253023..8259394 reverse	IV	14	13	2	2847	234882	4.86
Brara.I04749	BrRBOH12	Br09	40439433..40441522 reverse	VII	3	2	0	954	75729.6	5.11
Brara.I05278	BrRBOH13	Br09	43125963..43131069 reverse	I	13	12	1	2541	208553	4.9
Brara.J02512	BrRBOH14	Br10	18038666..18042632 reverse	II	12	11	1	2709	222163	4.87
Cucsa.011690	CuRBOH01	scaffold00154	992420..996518 reverse	VI	11	10	1	2730	227333	4.86
Cucsa.107010	CuRBOH02	scaffold00930	447909..456889 forward	IV	14	13	0	2766	228418	4.88
Cucsa.181960	CuRBOH03	scaffold01251	142258..148249 reverse	I	12	11	2	2670	220351	4.87
Cucsa.198230	CuRBOH04	scaffold01357	1326389..1333054 reverse	III	14	13	1	2400	200291	4.92
Cucsa.303570	CuRBOH05	scaffold02951	1456226..1465473 forward	IV	15	14	0	2934	242178	4.86
Cucsa.340760	CuRBOH06	scaffold03356	3143920..3148153 forward	II	9	8	2	2781	230658	4.86
Cucsa.379670	CuRBOH07	scaffold03837	72439..76771 reverse	III	13	12	2	2499	203572	4.93
orange1.1g002259m	CsRBOH01	scaffold00009	1081562..1087498 forward	IV	14	13	1	2841	233989	4.87
orange1.1g002830m	CsRBOH02	scaffold00013	1442421..1447746 forward	VI	13	12	0	2628	215833	4.88
orange1.1g042007m	CsRBOH03	scaffold00014	875069..878743 forward	III	13	12	0	2535	208956	4.9
orange1.1g047110m	CsRBOH04	scaffold00030	1025480..1029748 forward	III	14	13	0	2355	196398	4.9
orange1.1g003558m	CsRBOH05	scaffold00087	210886..216388 reverse	II	11	10	2	2436	200073	4.9
orange1.1g002711m	CsRBOH06	scaffold00103	123705..128768 reverse	I	12	11	1	2670	219324	4.88
orange1.1g002525m	CsRBOH07	scaffold00401	70254..74476 reverse	II	12	11	1	2739	225094	4.88
orange1.1g040483m	CsRBOH08	scaffold01022	42708..43741 reverse	VII	5	4	0	696	55976.2	5.15
Glyma01g43190	GmRBOH01	Gm01	54254415..54264515 forward	IV	14	13	2	2784	229052	4.86
Glyma03g39610	GmRBOH02	Gm03	45618206..45625038 reverse	I	12	11	2	2658	218881	4.87
Glyma04g38040	GmRBOH03	Gm04	44456108..44463313 reverse	II	12	11	2	2787	229435	4.87
Glyma05g02110	GmRBOH04	Gm05	1524972..1526196 forward	III	14	13	2	2463	204485	4.9
Glyma05g33280	GmRBOH05	Gm05	37994031..37999294 forward	II	12	11	2	2697	221373	4.88
Glyma05g37330	GmRBOH06	Gm05	40929694..40938475 forward	IV	14	13	2	2826	232642	4.86
Glyma06g17030	GmRBOH07	Gm06	13379434..13386863 forward	II	12	11	2	2826	232824	4.86
Glyma07g13070	GmRBOH08	Gm07	11565986..11569127 forward	III	14	13	2	2580	211669	4.92
Glyma08g00880	GmRBOH09	Gm08	477320..483059 forward	II	12	11	2	2667	218292	4.89
Glyma08g02210	GmRBOH10	Gm08	1535119..1544710 forward	IV	14	13	2	2826	232854	4.86
Glyma09g07320	GmRBOH11	Gm09	6159064..6163006 reverse	VI	14	13	2	2787	228785	4.86
Glyma10g29280	GmRBOH12	Gm10	38162014..38169053 reverse	I	12	11	2	2478	203682	4.89
Glyma11g02310	GmRBOH13	Gm11	1447207..1458156 reverse	IV	14	13	2	2784	228607	4.87
Glyma17g08610	GmRBOH14	Gm17	6367936..6375299 reverse	VI	14	13	2	2811	230777	4.86
Glyma18g39500	GmRBOH15	Gm18	47512076..47517612 reverse	III	14	13	2	2466	204921	4.9
Glyma19g42220	GmRBOH16	Gm19	48238857..48245766 reverse	I	12	11	2	2664	219418	4.87
Glyma20g23620	GmRBOH17	Gm20	33433426..33433957 forward	I	12	11	2	2670	219001	4.87
LOC_Os01g25820	OsRBOH01 (OsRBOH B)	Os01	14621298..14627932 reverse	I	12	11	2	2718	221499	4.86
LOC_Os01g53294	OsRBOH02 (OsRBOH A)	Os01	30622671..30634405 forward	IV	13	12	2	2184	180265	4.92
LOC_Os01g61880	OsRBOH03 (OsRBOH E)	Os01	35813139..35817685 forward	III	13	12	2	2532	206766	4.83
LOC_Os05g38980	OsRBOH04 (OsRBOH D)	Os05	22859948..22865103 forward	III	15	14	2	2460	201995	4.88
LOC_Os05g45210	OsRBOH05 (OsRBOH C)	Os05	26237492..26246140 reverse	IV	14	13	2	2856	234065	4.84
LOC_Os08g35210	OsRBOH06 (OsRBOH F)	Os08	22210681..22220352 forward	V	13	12	1	3102	252333	4.77
LOC_Os09g26660	OsRBOH07 (OsRBOH G)	Os09	16186288..16197221 forward	V	14	13	2	3024	246847	4.77
LOC_Os11g33120	OsRBOH08 (OsRBOH I)	Os11	19588956..19596476 reverse	I	10	9	2	2811	230211	4.77
LOC_Os12g35610	OsRBOH09 (OsRBOH H)	Os12	21648123..21653569 forward	I	11	10	2	2730	224978	4.78
Pp3c10_24760	PpRBOH01	Pp10	16728095..16733852 reverse	III	11	10	2	2922	240179	4.85
Pp3c19_18750	PpRBOH02	Pp19	12402275..12403083 forward	III	3	2	0	618	51681.8	5.16
Pp3c20_22940	PpRBOH03	Pp20	14903345..14909749 reverse	III	11	10	2	2883	236994	4.84
Pp3c23_10130	PpRBOH04	Pp23	7064202..7068350 reverse	III	11	10	0	2754	226045	4.86
Pp3c24_2840	PpRBOH05	Pp24	2002061..2007009 reverse	III	11	10	2	2859	234933	4.83
Potri.001G070900	PtRBOH01	Pt01	5657576..5662151 reverse	II	12	11	1	2781	228909	4.87
Potri.001G098300	PtRBOH02	Pt01	7736423..7745494 reverse	IV	14	13	2	2850	233835	4.88
Potri.003G133300	PtRBOH03	Pt03	15259741..15267434 forward	IV	14	13	2	2847	233494	4.89
Potri.003G159800	PtRBOH04	Pt03	17146612..17151316 forward	II	12	11	2	2781	228634	4.88
Potri.005G026200	PtRBOH05	Pt05	1917684..1923516 reverse	I	12	11	2	2631	216641	4.89
Potri.006G097200	PtRBOH06	Pt06	7424185..7428075 forward	III	14	13	0	2541	209581	4.9
Potri.006G137300	PtRBOH07	Pt06	11398345..11403970 forward	VI	14	13	2	2781	227193	4.89
Potri.012G111600	PtRBOH08	Pt12	13322172..13327988 reverse	II	12	11	2	2730	223629	4.88
Potri.015G109800	PtRBOH09	Pt15	12643249..12649128 reverse	II	12	11	2	2748	225990	4.87
Potri.016G112200	PtRBOH10	Pt16	11496342..11500169 forward	III	14	13	0	2559	211120	4.91
Sobic.002G214200	SbRBOH01	Sb02	60640048..60651809 forward	V	14	13	2	3024	247583	4.77
Sobic.003G161500	SbRBOH02	Sb03	19272846..19277057 reverse	I	11	10	0	2775	227362	4.87
Sobic.003G175000	SbRBOH03	Sb03	42472858..42477653 forward	III	15	14	2	2484	204191	4.85
Sobic.003G287400	SbRBOH04	Sb03	62053854..62061425 forward	IV	14	13	1	2835	233099	4.83
Sobic.003G347520	SbRBOH05	Sb03	66803346..66808632 forward	III	14	13	2	2565	209534	4.84
Sobic.005G139700	SbRBOH06	Sb05	59440994..59448226 reverse	I	8	7	2	3240	267652	4.73
Sobic.007G148300	SbRBOH07	Sb07	57917055..57926738 forward	V	14	13	2	3027	246693	4.77
Sobic.008G118700	SbRBOH08	Sb08	53105842..53110669 forward	I	7	6	2	2751	227315	4.76
Sobic.009G206500	SbRBOH09	Sb09	55438002..55447812 reverse	IV	14	13	2	2874	236773	4.82
Seita.2G216800	SiRBOH01	scaffold_2	31860023..31870554 forward	V	14	13	2	3033	248295	4.77
Seita.3G170600	SiRBOH02	scaffold_3	12600477..12609949 forward	IV	14	13	2	2892	237606	4.82
Seita.3G343100	SiRBOH03	scaffold_3	44181025..44186276 reverse	I	7	6	2	2691	221923	4.77
Seita.5G164400	SiRBOH04	scaffold_5	16066190..16072091 reverse	I	12	12	2	2700	220243	4.88
Seita.5G182900	SiRBOH05	scaffold_5	23060878..23065664 forward	III	14	13	1	2472	202839	4.85
Seita.5G307900	SiRBOH06	scaffold_5	36099560..36108275 forward	IV	14	13	2	2877	236045	4.83
Seita.5G372100	SiRBOH07	scaffold_5	40837766..40842272 forward	III	14	13	2	2547	208772	4.83
Seita.6G170500	SiRBOH08	scaffold_6	29426337..29435514 forward	V	14	13	2	3030	246793	4.77
Seita.6G075000	SiRBOH09	scaffold_6	6602195..6606440 reverse	I	15	14	0	2118	173169	4.92
Seita.8G129100	SiRBOH10	scaffold_8	24779763..24785997 reverse	I	7	6	1	2862	234860	4.76
Seita.8G141900	SiRBOH11	scaffold_8	27579672..27586192 reverse	I	8	7	2	2796	230418	4.76
Seita.8G184400	SiRBOH12	scaffold_8	32972927..32981394 forward	I	8	7	2	2460	204085	4.82
Seita.8G185000	SiRBOH13	scaffold_8	33066135..33077469 forward	I	7	6	1	2577	212738	4.81
Sm403353	SmRBOH01	scaffold_1	1753699..1757553 forward	III	14	13	0	2538	208431	4.87
Sm81185	SmRBOH02	scaffold_4	2892474..2895556 reverse	III	13	12	0	2148	178543	4.9
Sm92554	SmRBOH03	scaffold_13	2053722..2056634 forward	III	13	12	0	2082	173055	4.9
Sm412004	SmRBOH04	scaffold_16	2211960..2215804 reverse	III	13	12	0	2205	180469	4.91
Sm97417	SmRBOH05	scaffold_19	1121348..1125724 reverse	III	15	14	0	2688	220901	4.81
Sm101139	SmRBOH06	scaffold_24	907564..911343 reverse	III	14	13	0	2706	222197	4.84
Sm110111	SmRBOH07	scaffold_39	96633..100625 forward	III	13	12	0	2433	201111	4.86
Sm183259	SmRBOH08	scaffold_82	711440..714874 forward	III	15	14	0	2460	204077	4.87
GRMZM2G448185	ZmRBOH01	Zm01	208868050..208873974 reverse	V	12	11	2	3030	246795	4.76
GRMZM2G065144	ZmRBOH02	Zm02	224906105..224911361 reverse	I	8	7	0	2847	233352	4.77
GRMZM2G358619	ZmRBOH03	Zm02	225053977..225060234 forward	I	9	8	1	2931	240071	4.76
GRMZM2G037993	ZmRBOH04	Zm02	225132381..225136867 forward	I	8	7	2	2649	216461	4.79
GRMZM2G401179	ZmRBOH05	Zm03	101051680..101055533 reverse	III	12	11	0	2529	207972	4.84
GRMZM2G426953	ZmRBOH06	Zm03	182095773..182101296 reverse	III	14	13	2	2559	208973	4.84
GRMZM2G138152	ZmRBOH07	Zm03	200364162..200384772 reverse	IV	14	13	2	2832	233393	4.83
GRMZM2G019965	ZmRBOH08	Zm03	221725000..221727747 forward	VII	6	5	1	1254	99430.7	5.05
GRMZM2G034896	ZmRBOH09	Zm03	66861925..66866397 reverse	I	11	10	1	2766	226286	4.87
GRMZM2G441541	ZmRBOH10	Zm04	191928784..191933720 forward	I	8	7	2	2799	228652	4.77
GRMZM2G043435	ZmRBOH11	Zm06	160040811..160052133 forward	IV	14	13	2	2847	235140	4.82
GRMZM2G147966	ZmRBOH12	Zm07	121043853..121048231 forward	V	7	6	1	2028	165146	4.83
GRMZM2G022547	ZmRBOH13	Zm08	45878127..45885923 reverse	I	12	11	2	2694	220319	4.88
GRMZM2G323731	ZmRBOH14	Zm08	56640727..56644474 forward	III	13	12	1	2469	202450	4.84
GRMZM2G300965	ZmRBOH15	Zm10	24657887..24661566 reverse	I	7	6	1	2796	230544	4.77
